# Supplementary material for: Schizophrenia Detection Using Machine Learning Approach from Social Media Content
Source: Sensors (Basel). 2021 Sep 3;21(17):5924. doi: 10.3390/s21175924 (PMC8434514; doi:10.3390/s21175924)
Supplement: Supplementary file 1 [file sensors-21-05924-s001.zip]

Archive with 1 entries (1 files):
- sensors-1340970_supplementary_proofread_figures.pdf
